# Supplementary material for: Advancing Patient Safety: The Future of Artificial Intelligence in Mitigating Healthcare-Associated Infections: A Systematic Review
Source: Healthcare (Basel). 2024 Oct 6;12(19):1996. doi: 10.3390/healthcare12191996 (PMC11477207; doi:10.3390/healthcare12191996)
Supplement: Supplementary file 1 [file healthcare-12-01996-s001.zip]

Archive with 1 entries (1 files):
- healthcare-3237623-supplementary.pdf
